# Supplementary material for: Performance Improvement of Residue-Free Graphene Field-Effect Transistor Using Au-Assisted Transfer Method
Source: Sensors (Basel). 2021 Oct 31;21(21):7262. doi: 10.3390/s21217262 (PMC8587746; doi:10.3390/s21217262)
Supplement: Supplementary file 1 [file sensors-21-07262-s001.zip]

Archive with 1 entries (1 files):
- sensors-1393778-supplementary.pdf
